# Supplementary material for: Coconut Water Microfiltration Optimization Using Response Surface Modeling, Neural Networks, and Genetic Algorithms: Performance and Nutritional Retention
Source: Membranes (Basel). 2026 Jun 26;16(7):221. doi: 10.3390/membranes16070221 (PMC13414442; doi:10.3390/membranes16070221)
Supplement: Supplementary file 1 [file membranes-16-00221-s001.zip]

Archive with 1 entries (1 files):
- membranes-4322025-supplementary.pdf
